# Supplementary material for: Phylogenetic Impoverishment of Amazonian Tree Communities in an Experimentally Fragmented Forest Landscape
Source: PLoS One. 2014 Nov 19;9(11):e113109. doi: 10.1371/journal.pone.0113109 (PMC4237388; doi:10.1371/journal.pone.0113109)
Supplement: Table S1 — Raw data of 40 1-ha tree plots, before and after fragmentation. (XLSX) [file pone.0113109.s001.xlsx]

## Sheet: sample_bill_80plots
PLOT	Importance Value	Genus
1101a	81	eschweilera
1101a	71	protium
1101a	36	pouteria
1101a	30	ocotea
1101a	28	rinorea
1101a	22	virola
1101a	21	licania
1101a	18	scleronema
1101a	15	micropholis
1101a	14	ecclinusa
1101a	13	parkia
1101a	13	swartzia
1101a	13	minquartia
1101a	12	tabernaemontana
1101a	12	chrysobalanus
1101a	12	brosimum
1101a	12	aniba
1101a	11	qualea
1101a	11	pseudolmedia
1101a	11	pourouma
1101a	11	eugenia
1101a	10	unonopsis
1101a	9	inga
1101a	9	andira
1101a	9	hevea
1101a	9	lecythis
1101a	9	oenocarpus
1101a	8	naucleopsis
1101a	8	mouriri
1101a	8	manilkara
1101a	8	paramachaerium
1101a	8	moronobea
1101a	8	conceveiba
1101a	7	corythophora
1101a	7	licaria
1101a	7	macrolobium
1101a	7	hirtela
1101a	7	sloanea
1101a	7	guarea
1101a	7	tapirira
1101a	7	mabea
1101a	7	maquira
1101a	6	couma
1101a	6	goupia
1101a	6	amphirrhox
1101a	6	duguetia
1101a	6	siparuna
1101a	5	tetragastris
1101a	5	fusaea
1101a	5	pera
1101a	5	zygia
1101a	5	lueheopsis
1101a	5	mezilaurus
1101a	4	clarisia
1101a	4	vochysia
1101a	4	roupala
1101a	4	eperua
1101a	4	bocageopsis
1101a	4	trymatococcus
1101a	4	perebea
1101a	3	neea
1101a	3	simaba
1101a	3	caryocar
1101a	3	sclerolobium
1101a	3	rhodostemonodaphne
1101a	3	bocoa
1101a	3	theobroma
1101a	3	lacistema
1101a	3	helicostylis
1101a	3	helianthostylis
1101a	2	batocarpus
1101a	2	sextonia
1101a	2	coussarea
1101a	2	trichilia
1101a	2	tachigali
1101a	2	buchenavia
1101a	2	dipteryx
1101a	2	amaioua
1101a	2	abarema
1101a	2	jacaranda
1101a	2	guatteria
1101a	2	cassipourea
1101a	2	iryanthera
1101a	2	peltogyne
1101a	2	croton
1101a	2	sacoglottis
1101a	2	pisonia
1101a	2	symphonia
1101a	2	heisteria
1101a	2	onychopetalum
1101a	1	stryphnodendron
1101a	1	xylopia
1101a	1	cupania
1101a	1	calyptranthes
1101a	1	sorocea
1101a	1	vitex
1101a	1	myrciaria
1101a	1	sterculia
1101a	1	drypetes
1101a	1	quiina
1101a	1	elaeoluma
1101a	1	paypayrola
1101a	1	tabebuia
1101a	1	byrsonima
1101a	1	ephedranthus
1101a	1	stachyarrhena
1101a	1	cordia
1101a	1	tovomita
1101a	1	aiouea
1101a	1	anisophyllea
1101a	1	cecropia
1101a	1	zanthoxylum
1101a	1	euterpe
1101a	1	couepia
1101a	1	endlicheria
1101a	1	pseudopiptadenia
1101a	1	tapura
1101a	1	dicypellium
1101a	1	geissospermum
1101a	1	faramea
1101a	1	casearia
1101a	1	miconia
1101D	81	protium
1101D	79	eschweilera
1101D	34	pouteria
1101D	31	ocotea
1101D	24	rinorea
1101D	21	licania
1101D	20	virola
1101D	18	micropholis
1101D	18	ecclinusa
1101D	18	parkia
1101D	16	qualea
1101D	14	minquartia
1101D	13	tabernaemontana
1101D	12	scleronema
1101D	12	inga
1101D	12	eugenia
1101D	12	swartzia
1101D	12	aniba
1101D	10	pourouma
1101D	10	unonopsis
1101D	10	lecythis
1101D	10	brosimum
1101D	10	pseudolmedia
1101D	9	moronobea
1101D	9	andira
1101D	9	corythophora
1101D	9	mabea
1101D	9	hevea
1101D	8	paramachaerium
1101D	8	oenocarpus
1101D	8	naucleopsis
1101D	8	macrolobium
1101D	7	manilkara
1101D	7	licaria
1101D	7	fusaea
1101D	7	couma
1101D	6	chrysobalanus
1101D	6	duguetia
1101D	6	goupia
1101D	6	bocageopsis
1101D	6	conceveiba
1101D	5	mezilaurus
1101D	5	guarea
1101D	5	pera
1101D	5	hirtela
1101D	5	sloanea
1101D	5	maquira
1101D	5	amphirrhox
1101D	5	roupala
1101D	4	clarisia
1101D	4	eperua
1101D	4	tapirira
1101D	4	trymatococcus
1101D	4	trichilia
1101D	4	simaba
1101D	4	mouriri
1101D	4	caryocar
1101D	4	tetragastris
1101D	4	sclerolobium
1101D	4	theobroma
1101D	4	lueheopsis
1101D	3	vochysia
1101D	3	buchenavia
1101D	3	guatteria
1101D	3	siparuna
1101D	3	helicostylis
1101D	3	neea
1101D	3	perebea
1101D	3	sextonia
1101D	2	batocarpus
1101D	2	stryphnodendron
1101D	2	symphonia
1101D	2	amaioua
1101D	2	abarema
1101D	2	dipteryx
1101D	2	quiina
1101D	2	jacaranda
1101D	2	pisonia
1101D	2	miconia
1101D	2	peltogyne
1101D	2	croton
1101D	2	lacistema
1101D	2	onychopetalum
1101D	1	cupania
1101D	1	coussarea
1101D	1	vitex
1101D	1	calyptranthes
1101D	1	zygia
1101D	1	sorocea
1101D	1	sterculia
1101D	1	myrciaria
1101D	1	elaeoluma
1101D	1	ephedranthus
1101D	1	tabebuia
1101D	1	helianthostylis
1101D	1	drypetes
1101D	1	rhodostemonodaphne
1101D	1	cecropia
1101D	1	bocoa
1101D	1	pseudopiptadenia
1101D	1	couepia
1101D	1	cordia
1101D	1	tovomita
1101D	1	anisophyllea
1101D	1	zanthoxylum
1101D	1	dicypellium
1101D	1	dacryodes
1101D	1	tachigali
1101D	1	casearia
1101D	1	faramea
1101D	1	endlicheria
1101D	1	tapura
1101D	1	dussia
1101D	1	geissospermum
1101D	1	apeiba
1101D	1	iryanthera
1103a	115	protium
1103a	106	eschweilera
1103a	77	pouteria
1103a	34	couepia
1103a	34	licania
1103a	32	ocotea
1103a	29	micropholis
1103a	22	pourouma
1103a	20	brosimum
1103a	20	scleronema
1103a	19	miconia
1103a	14	sloanea
1103a	13	swartzia
1103a	13	trichilia
1103a	13	lecythis
1103a	12	chrysobalanus
1103a	12	naucleopsis
1103a	10	iryanthera
1103a	10	virola
1103a	10	inga
1103a	9	aspidosperma
1103a	9	oenocarpus
1103a	8	minquartia
1103a	8	guarea
1103a	7	pseudolmedia
1103a	7	eperua
1103a	7	parkia
1103a	7	clarisia
1103a	6	sacoglottis
1103a	6	retiniphyllum
1103a	6	alchorneopsis
1103a	6	mouriri
1103a	6	manilkara
1103a	5	pseudopiptadenia
1103a	5	unonopsis
1103a	5	vantanea
1103a	5	conceveiba
1103a	5	osteophloeum
1103a	5	dipteryx
1103a	5	helianthostylis
1103a	4	bocoa
1103a	4	ecclinusa
1103a	4	tetragastris
1103a	4	helicostylis
1103a	4	caryocar
1103a	4	theobroma
1103a	4	qualea
1103a	4	mabea
1103a	4	hirtela
1103a	4	myrcia
1103a	3	licaria
1103a	3	couratari
1103a	3	neea
1103a	3	bombacopsis
1103a	3	duguetia
1103a	3	quiina
1103a	3	aniba
1103a	3	xylopia
1103a	3	thyrsodium
1103a	3	siparuna
1103a	3	peltogyne
1103a	3	sclerolobium
1103a	3	bocageopsis
1103a	3	buchenavia
1103a	3	lorostemon
1103a	2	sorocea
1103a	2	chimarrhis
1103a	2	micrandra
1103a	2	croton
1103a	2	guatteria
1103a	2	eugenia
1103a	2	trymatococcus
1103a	2	ephedranthus
1103a	2	fusaea
1103a	2	loreya
1103a	2	coussarea
1103a	2	erisma
1103a	2	dialium
1103a	2	hevea
1103a	1	cecropia
1103a	1	tapirira
1103a	1	prunus
1103a	1	ampelocera
1103a	1	aiouea
1103a	1	symphonia
1103a	1	simaba
1103a	1	diplotropis
1103a	1	lacunaria
1103a	1	andira
1103a	1	rhodostemonodaphne
1103a	1	maquira
1103a	1	casearia
1103a	1	mezilaurus
1103a	1	kutchubaea
1103a	1	vismia
1103a	1	vitex
1103a	1	anisophyllea
1103a	1	perebea
1103a	1	trattinnickia
1103a	1	heisteria
1103a	1	zygia
1103D	114	eschweilera
1103D	101	protium
1103D	78	pouteria
1103D	30	couepia
1103D	30	licania
1103D	29	micropholis
1103D	23	scleronema
1103D	21	brosimum
1103D	17	pourouma
1103D	14	sloanea
1103D	14	lecythis
1103D	13	swartzia
1103D	13	chrysobalanus
1103D	13	miconia
1103D	12	ocotea
1103D	11	trichilia
1103D	11	naucleopsis
1103D	11	guarea
1103D	11	aspidosperma
1103D	9	iryanthera
1103D	8	conceveiba
1103D	8	eperua
1103D	7	minquartia
1103D	7	virola
1103D	7	retiniphyllum
1103D	7	alchorneopsis
1103D	7	clarisia
1103D	6	oenocarpus
1103D	6	parkia
1103D	6	inga
1103D	6	manilkara
1103D	6	pseudolmedia
1103D	6	unonopsis
1103D	6	dipteryx
1103D	5	sacoglottis
1103D	5	qualea
1103D	5	caryocar
1103D	5	pseudopiptadenia
1103D	5	mabea
1103D	5	ecclinusa
1103D	5	tetragastris
1103D	4	bocoa
1103D	4	couratari
1103D	4	bombacopsis
1103D	4	hirtela
1103D	4	cecropia
1103D	4	theobroma
1103D	4	helianthostylis
1103D	4	myrcia
1103D	4	mouriri
1103D	3	neea
1103D	3	vantanea
1103D	3	chimarrhis
1103D	3	helicostylis
1103D	3	duguetia
1103D	3	guatteria
1103D	3	aniba
1103D	3	sclerolobium
1103D	3	erisma
1103D	3	peltogyne
1103D	3	bocageopsis
1103D	3	tapirira
1103D	3	buchenavia
1103D	3	micrandra
1103D	2	licaria
1103D	2	trattinnickia
1103D	2	siparuna
1103D	2	quiina
1103D	2	coussarea
1103D	2	hevea
1103D	2	aiouea
1103D	1	prunus
1103D	1	symphonia
1103D	1	sorocea
1103D	1	xylopia
1103D	1	ampelocera
1103D	1	simaba
1103D	1	osteophloeum
1103D	1	lacunaria
1103D	1	diplotropis
1103D	1	eugenia
1103D	1	lorostemon
1103D	1	rhodostemonodaphne
1103D	1	maquira
1103D	1	mezilaurus
1103D	1	trymatococcus
1103D	1	loreya
1103D	1	ephedranthus
1103D	1	anisophyllea
1103D	1	kutchubaea
1103D	1	tachigali
1103D	1	fusaea
1103D	1	zygia
1103D	1	vitex
1103D	1	rinorea
1103D	1	heisteria
1103D	1	perebea
1103D	1	thyrsodium
1104a	105	protium
1104a	94	eschweilera
1104a	70	pouteria
1104a	41	licania
1104a	19	micropholis
1104a	16	hevea
1104a	13	macrolobium
1104a	13	eugenia
1104a	12	ocotea
1104a	12	manilkara
1104a	12	mouriri
1104a	11	duguetia
1104a	11	swartzia
1104a	11	vantanea
1104a	10	conceveiba
1104a	10	miconia
1104a	10	rinorea
1104a	10	sloanea
1104a	10	minquartia
1104a	9	oenocarpus
1104a	9	paramachaerium
1104a	8	inga
1104a	8	chrysobalanus
1104a	8	brosimum
1104a	8	sclerolobium
1104a	8	maquira
1104a	8	hirtela
1104a	8	parkia
1104a	8	qualea
1104a	7	tapura
1104a	7	lueheopsis
1104a	7	dipteryx
1104a	7	ecclinusa
1104a	7	andira
1104a	7	aspidosperma
1104a	7	sacoglottis
1104a	6	eperua
1104a	6	bocoa
1104a	6	endopleura
1104a	6	casearia
1104a	6	clarisia
1104a	6	geissospermum
1104a	6	zygia
1104a	5	couratari
1104a	5	lecythis
1104a	5	dimorphandra
1104a	5	dicorynia
1104a	5	licaria
1104a	5	fusaea
1104a	5	pausandra
1104a	5	theobroma
1104a	5	scleronema
1104a	5	mezilaurus
1104a	4	aniba
1104a	4	hymenaea
1104a	4	unonopsis
1104a	4	guarea
1104a	4	pourouma
1104a	4	pseudolmedia
1104a	4	bocageopsis
1104a	4	securidaca
1104a	4	mabea
1104a	4	virola
1104a	4	ouratea
1104a	4	peltogyne
1104a	4	diospyros
1104a	3	buchenavia
1104a	3	tachigali
1104a	3	guatteria
1104a	3	rhodostemonodaphne
1104a	3	chromolucuma
1104a	3	trichilia
1104a	3	chimarrhis
1104a	3	cathedra
1104a	3	chaunochiton
1104a	3	astronium
1104a	3	neea
1104a	3	cordia
1104a	3	erisma
1104a	3	naucleopsis
1104a	3	anaxagorea
1104a	3	drypetes
1104a	2	corythophora
1104a	2	couepia
1104a	2	calyptranthes
1104a	2	moronobea
1104a	2	aiouea
1104a	2	alchorneopsis
1104a	2	paypayrola
1104a	2	perebea
1104a	2	myrcia
1104a	2	cassia
1104a	1	pera
1104a	1	duckeodendron
1104a	1	pogonophora
1104a	1	quiina
1104a	1	amaioua
1104a	1	duroia
1104a	1	jacaranda
1104a	1	thyrsodium
1104a	1	ferdinandusa
1104a	1	abarema
1104a	1	lacunaria
1104a	1	elaeoluma
1104a	1	bombacopsis
1104a	1	caraipa
1104a	1	bellucia
1104a	1	onychopetalum
1104a	1	helianthostylis
1104a	1	diploon
1104a	1	iryanthera
1104a	1	leonia
1104a	1	pradosia
1104a	1	euterpe
1104a	1	siparuna
1104a	1	gustavia
1104a	1	anisophyllea
1104a	1	coussarea
1104a	1	myrciaria
1104a	1	laetia
1104a	1	sarcaulus
1104a	1	talisia
1104D	104	eschweilera
1104D	89	protium
1104D	75	pouteria
1104D	38	licania
1104D	19	micropholis
1104D	17	hevea
1104D	14	eugenia
1104D	14	sloanea
1104D	14	ocotea
1104D	13	swartzia
1104D	12	duguetia
1104D	12	vantanea
1104D	11	macrolobium
1104D	11	inga
1104D	11	mouriri
1104D	10	minquartia
1104D	10	brosimum
1104D	9	parkia
1104D	9	oenocarpus
1104D	9	conceveiba
1104D	9	eperua
1104D	9	pausandra
1104D	9	sclerolobium
1104D	8	miconia
1104D	8	qualea
1104D	8	zygia
1104D	8	andira
1104D	8	scleronema
1104D	8	dipteryx
1104D	8	sacoglottis
1104D	7	ecclinusa
1104D	7	clarisia
1104D	7	endopleura
1104D	7	rinorea
1104D	7	lueheopsis
1104D	7	chrysobalanus
1104D	7	dicorynia
1104D	6	couratari
1104D	6	bocoa
1104D	6	geissospermum
1104D	6	hirtela
1104D	6	paramachaerium
1104D	6	aspidosperma
1104D	6	theobroma
1104D	6	lecythis
1104D	6	unonopsis
1104D	5	guarea
1104D	5	tapura
1104D	5	licaria
1104D	5	pseudolmedia
1104D	5	erisma
1104D	5	hymenaea
1104D	5	mezilaurus
1104D	5	manilkara
1104D	5	guatteria
1104D	4	aniba
1104D	4	securidaca
1104D	4	bocageopsis
1104D	4	virola
1104D	4	buchenavia
1104D	4	pourouma
1104D	4	tachigali
1104D	4	chimarrhis
1104D	3	chromolucuma
1104D	3	peltogyne
1104D	3	casearia
1104D	3	cathedra
1104D	3	astronium
1104D	3	trichilia
1104D	3	drypetes
1104D	3	neea
1104D	3	mabea
1104D	3	perebea
1104D	3	ouratea
1104D	3	moronobea
1104D	3	aiouea
1104D	2	corythophora
1104D	2	couepia
1104D	2	diospyros
1104D	2	jacaranda
1104D	2	rhodostemonodaphne
1104D	2	diploon
1104D	2	thyrsodium
1104D	2	maquira
1104D	2	fusaea
1104D	2	caraipa
1104D	2	alchorneopsis
1104D	2	anaxagorea
1104D	2	paypayrola
1104D	2	naucleopsis
1104D	2	sarcaulus
1104D	2	myrcia
1104D	2	abarema
1104D	2	pera
1104D	1	pogonophora
1104D	1	duckeodendron
1104D	1	bellucia
1104D	1	amaioua
1104D	1	lacunaria
1104D	1	duroia
1104D	1	elaeoluma
1104D	1	ferdinandusa
1104D	1	calyptranthes
1104D	1	helianthostylis
1104D	1	gustavia
1104D	1	iryanthera
1104D	1	leonia
1104D	1	myrciaria
1104D	1	laetia
1104D	1	cordia
1104D	1	coussarea
1104D	1	anisophyllea
1104D	1	talisia
1104D	1	amphirrhox
1104D	1	vismia
1105a	91	pouteria
1105a	90	eschweilera
1105a	62	protium
1105a	42	rinorea
1105a	37	swartzia
1105a	31	licania
1105a	24	scleronema
1105a	20	aspidosperma
1105a	15	theobroma
1105a	14	oenocarpus
1105a	13	duguetia
1105a	13	brosimum
1105a	12	sloanea
1105a	12	miconia
1105a	12	micropholis
1105a	12	pausandra
1105a	11	goupia
1105a	11	unonopsis
1105a	11	qualea
1105a	11	anacardium
1105a	10	eperua
1105a	10	vantanea
1105a	10	erisma
1105a	10	paramachaerium
1105a	10	ocotea
1105a	9	manilkara
1105a	9	licaria
1105a	9	inga
1105a	9	buchenavia
1105a	9	chrysobalanus
1105a	8	minquartia
1105a	7	hymenaea
1105a	7	hevea
1105a	7	heisteria
1105a	7	casearia
1105a	7	mezilaurus
1105a	6	lecythis
1105a	6	naucleopsis
1105a	6	dipteryx
1105a	6	geissospermum
1105a	6	zygia
1105a	6	coussarea
1105a	6	endopleura
1105a	6	virola
1105a	6	tachigali
1105a	6	sacoglottis
1105a	6	mabea
1105a	5	ecclinusa
1105a	5	guarea
1105a	5	hirtela
1105a	5	stryphnodendron
1105a	5	guatteria
1105a	5	onychopetalum
1105a	4	macrolobium
1105a	4	eugenia
1105a	4	sclerolobium
1105a	4	abarema
1105a	4	myrcia
1105a	4	helianthostylis
1105a	4	tapirira
1105a	4	fusaea
1105a	4	bocoa
1105a	4	drypetes
1105a	3	andira
1105a	3	aniba
1105a	3	quiina
1105a	3	pourouma
1105a	3	chaunochiton
1105a	3	conceveiba
1105a	3	pseudolmedia
1105a	3	anisophyllea
1105a	3	diplotropis
1105a	2	pterandra
1105a	2	myrciaria
1105a	2	sterculia
1105a	2	dicorynia
1105a	2	couratari
1105a	2	amphirrhox
1105a	2	bocageopsis
1105a	2	lacistema
1105a	2	zanthoxylum
1105a	2	thyrsodium
1105a	2	talisia
1105a	2	diclinanona
1105a	2	parinari
1105a	2	xylopia
1105a	2	corythophora
1105a	1	dendropanax
1105a	1	aiouea
1105a	1	bellucia
1105a	1	cecropia
1105a	1	tetragastris
1105a	1	trichilia
1105a	1	helicostylis
1105a	1	couepia
1105a	1	cariniana
1105a	1	retiniphyllum
1105a	1	lacunaria
1105a	1	simarouba
1105a	1	peltogyne
1105a	1	sarcaulus
1105a	1	parkia
1105a	1	ephedranthus
1105a	1	roucheria
1105a	1	securidaca
1105a	1	duroia
1105a	1	carpotroche
1105a	1	osteophloeum
1105a	1	ouratea
1105a	1	iryanthera
1105a	1	cordia
1105a	1	ferdinandusa
1105a	1	leonia
1105a	1	paypayrola
1105D	99	eschweilera
1105D	95	pouteria
1105D	56	protium
1105D	41	rinorea
1105D	38	swartzia
1105D	29	licania
1105D	27	scleronema
1105D	20	pausandra
1105D	15	duguetia
1105D	15	brosimum
1105D	15	theobroma
1105D	15	miconia
1105D	13	qualea
1105D	12	micropholis
1105D	12	goupia
1105D	11	aspidosperma
1105D	11	ocotea
1105D	11	anacardium
1105D	10	buchenavia
1105D	10	hevea
1105D	10	manilkara
1105D	9	casearia
1105D	9	inga
1105D	9	erisma
1105D	9	minquartia
1105D	9	licaria
1105D	9	eperua
1105D	8	mabea
1105D	8	unonopsis
1105D	8	chrysobalanus
1105D	8	vantanea
1105D	8	guatteria
1105D	8	paramachaerium
1105D	7	zygia
1105D	7	mezilaurus
1105D	7	sloanea
1105D	7	geissospermum
1105D	6	dipteryx
1105D	6	virola
1105D	6	coussarea
1105D	6	onychopetalum
1105D	6	lecythis
1105D	6	ecclinusa
1105D	6	sclerolobium
1105D	5	sacoglottis
1105D	5	hirtela
1105D	5	naucleopsis
1105D	5	abarema
1105D	5	bocoa
1105D	5	fusaea
1105D	5	tachigali
1105D	4	stryphnodendron
1105D	4	oenocarpus
1105D	4	eugenia
1105D	4	conceveiba
1105D	4	heisteria
1105D	4	myrcia
1105D	4	guarea
1105D	4	helianthostylis
1105D	4	drypetes
1105D	4	diplotropis
1105D	4	aniba
1105D	4	xylopia
1105D	3	andira
1105D	3	chaunochiton
1105D	3	bocageopsis
1105D	3	macrolobium
1105D	3	sterculia
1105D	3	corythophora
1105D	2	thyrsodium
1105D	2	tetragastris
1105D	2	parkia
1105D	2	parinari
1105D	2	amphirrhox
1105D	2	couratari
1105D	2	zanthoxylum
1105D	2	ouratea
1105D	2	pseudolmedia
1105D	2	bellucia
1105D	2	endopleura
1105D	2	pterandra
1105D	1	myrciaria
1105D	1	dendropanax
1105D	1	diclinanona
1105D	1	pourouma
1105D	1	couepia
1105D	1	dicorynia
1105D	1	lacistema
1105D	1	helicostylis
1105D	1	quiina
1105D	1	roucheria
1105D	1	sarcaulus
1105D	1	cariniana
1105D	1	simarouba
1105D	1	retiniphyllum
1105D	1	talisia
1105D	1	duroia
1105D	1	securidaca
1105D	1	peltogyne
1105D	1	cordia
1105D	1	annona
1105D	1	mouriri
1105D	1	jacaranda
1105D	1	osteophloeum
1105D	1	ferdinandusa
1105D	1	carpotroche
1105D	1	matayba
1105D	1	paypayrola
1105D	1	vochysia
1105D	1	iryanthera
1105D	1	tapura
1105D	1	roupala
1105D	1	matisia
1105D	1	tabebuia
1109a	105	eschweilera
1109a	81	protium
1109a	69	pouteria
1109a	35	rinorea
1109a	20	qualea
1109a	19	goupia
1109a	19	licania
1109a	17	pourouma
1109a	17	ocotea
1109a	16	inga
1109a	15	brosimum
1109a	15	chimarrhis
1109a	14	corythophora
1109a	13	erisma
1109a	12	micropholis
1109a	11	eugenia
1109a	11	euterpe
1109a	10	guarea
1109a	10	virola
1109a	10	ecclinusa
1109a	10	mabea
1109a	10	eperua
1109a	9	lecythis
1109a	9	maquira
1109a	9	mouriri
1109a	8	swartzia
1109a	8	sclerolobium
1109a	8	buchenavia
1109a	7	vochysia
1109a	7	miconia
1109a	7	stryphnodendron
1109a	6	scleronema
1109a	6	iryanthera
1109a	6	duguetia
1109a	6	bocageopsis
1109a	6	aspidosperma
1109a	5	sloanea
1109a	5	xylopia
1109a	5	hirtela
1109a	5	osteophloeum
1109a	5	amphirrhox
1109a	5	conceveiba
1109a	5	theobroma
1109a	5	vantanea
1109a	5	chrysobalanus
1109a	4	aniba
1109a	4	couratari
1109a	4	couepia
1109a	4	micrandropsis
1109a	4	sextonia
1109a	4	unonopsis
1109a	4	neea
1109a	4	jacaranda
1109a	4	licaria
1109a	3	tachigali
1109a	3	astronium
1109a	3	siparuna
1109a	3	bocoa
1109a	3	dicorynia
1109a	3	dipteryx
1109a	3	sterculia
1109a	3	pseudopiptadenia
1109a	3	geissospermum
1109a	3	parinari
1109a	2	cordia
1109a	2	himatanthus
1109a	2	paramachaerium
1109a	2	cecropia
1109a	2	trymatococcus
1109a	2	eriotheca
1109a	2	oenocarpus
1109a	2	pseudolmedia
1109a	2	lacistema
1109a	2	naucleopsis
1109a	2	coussarea
1109a	2	guatteria
1109a	2	dialium
1109a	2	helicostylis
1109a	2	perebea
1109a	2	lacunaria
1109a	2	macrolobium
1109a	2	zygia
1109a	1	quiina
1109a	1	platymiscium
1109a	1	anacardium
1109a	1	rauvolfia
1109a	1	pera
1109a	1	peltogyne
1109a	1	dimorphandra
1109a	1	minquartia
1109a	1	duckesia
1109a	1	hevea
1109a	1	myrcia
1109a	1	anisophyllea
1109a	1	myrciaria
1109a	1	helianthostylis
1109a	1	diplotropis
1109a	1	simaba
1109a	1	manilkara
1109a	1	micrandra
1109a	1	zanthoxylum
1109a	1	casearia
1109D	111	eschweilera
1109D	75	protium
1109D	63	pouteria
1109D	32	rinorea
1109D	22	qualea
1109D	17	goupia
1109D	17	erisma
1109D	16	corythophora
1109D	16	ocotea
1109D	15	licania
1109D	15	brosimum
1109D	15	inga
1109D	14	pourouma
1109D	13	micropholis
1109D	12	ecclinusa
1109D	11	lecythis
1109D	10	mabea
1109D	10	maquira
1109D	10	chimarrhis
1109D	9	eugenia
1109D	9	vochysia
1109D	9	mouriri
1109D	8	swartzia
1109D	8	sclerolobium
1109D	7	virola
1109D	7	guarea
1109D	7	euterpe
1109D	7	xylopia
1109D	6	scleronema
1109D	6	vantanea
1109D	6	licaria
1109D	6	bocageopsis
1109D	6	cecropia
1109D	5	conceveiba
1109D	5	sloanea
1109D	5	amphirrhox
1109D	5	stryphnodendron
1109D	5	aniba
1109D	5	eperua
1109D	4	micrandropsis
1109D	4	buchenavia
1109D	4	osteophloeum
1109D	4	sterculia
1109D	4	sextonia
1109D	4	neea
1109D	4	couratari
1109D	4	theobroma
1109D	4	duguetia
1109D	4	iryanthera
1109D	4	hirtela
1109D	4	siparuna
1109D	3	astronium
1109D	3	dicorynia
1109D	3	paramachaerium
1109D	3	geissospermum
1109D	3	parinari
1109D	3	pseudolmedia
1109D	3	pseudopiptadenia
1109D	3	couepia
1109D	3	unonopsis
1109D	3	coussarea
1109D	3	zygia
1109D	3	miconia
1109D	2	himatanthus
1109D	2	eriotheca
1109D	2	jacaranda
1109D	2	hevea
1109D	2	trymatococcus
1109D	2	dipteryx
1109D	2	guatteria
1109D	2	dialium
1109D	2	bocoa
1109D	2	helicostylis
1109D	2	macrolobium
1109D	1	platymiscium
1109D	1	rauvolfia
1109D	1	peltogyne
1109D	1	dimorphandra
1109D	1	chrysobalanus
1109D	1	tachigali
1109D	1	myrcia
1109D	1	pera
1109D	1	micrandra
1109D	1	oenocarpus
1109D	1	minquartia
1109D	1	lacistema
1109D	1	anisophyllea
1109D	1	myrciaria
1109D	1	parkia
1109D	1	simaba
1109D	1	helianthostylis
1109D	1	manilkara
1109D	1	caryocar
1109D	1	aiouea
1109D	1	zanthoxylum
1109D	1	casearia
1109D	1	fusaea
1109D	1	trichilia
1109D	1	rhodostemonodaphne
1109D	1	crepidospermum
1113a	90	pouteria
1113a	75	eschweilera
1113a	62	protium
1113a	60	licania
1113a	34	manilkara
1113a	28	lecythis
1113a	21	micropholis
1113a	15	ecclinusa
1113a	15	ocotea
1113a	13	mabea
1113a	13	eperua
1113a	13	mezilaurus
1113a	12	couepia
1113a	12	inga
1113a	12	swartzia
1113a	10	pseudolmedia
1113a	10	virola
1113a	9	paramachaerium
1113a	9	minquartia
1113a	9	licaria
1113a	9	scleronema
1113a	8	ayenia
1113a	8	casearia
1113a	8	brosimum
1113a	8	duguetia
1113a	8	sloanea
1113a	8	zygia
1113a	7	cariniana
1113a	7	erisma
1113a	7	caraipa
1113a	7	xylopia
1113a	7	monopteryx
1113a	6	buchenavia
1113a	6	oenocarpus
1113a	6	hevea
1113a	6	aniba
1113a	6	peltogyne
1113a	6	guarea
1113a	6	macrolobium
1113a	6	bocoa
1113a	5	dipteryx
1113a	5	tetragastris
1113a	5	bocageopsis
1113a	5	chrysobalanus
1113a	5	aspidosperma
1113a	4	rinorea
1113a	4	stryphnodendron
1113a	4	unonopsis
1113a	4	sterculia
1113a	4	pogonophora
1113a	4	duckeodendron
1113a	4	eugenia
1113a	4	sextonia
1113a	4	myrcia
1113a	4	endlicheria
1113a	4	fusaea
1113a	4	guatteria
1113a	4	ormosia
1113a	4	theobroma
1113a	3	byrsonima
1113a	3	pseudopiptadenia
1113a	3	iryanthera
1113a	3	qualea
1113a	3	tetrameranthus
1113a	3	pradosia
1113a	3	naucleopsis
1113a	3	corythophora
1113a	3	maytenus
1113a	3	mouriri
1113a	3	sclerolobium
1113a	2	vantanea
1113a	2	sacoglottis
1113a	2	laetia
1113a	2	symphonia
1113a	2	neea
1113a	2	cynometra
1113a	2	anacardium
1113a	2	helianthostylis
1113a	2	securidaca
1113a	2	osteophloeum
1113a	2	conceveiba
1113a	1	parkia
1113a	1	ampelocera
1113a	1	platymiscium
1113a	1	abarema
1113a	1	eriotheca
1113a	1	tovomita
1113a	1	cheiloclinium
1113a	1	tapura
1113a	1	aiouea
1113a	1	vitex
1113a	1	zanthoxylum
1113a	1	trichilia
1113a	1	andira
1113a	1	parinari
1113a	1	amphirrhox
1113a	1	maquira
1113a	1	bombacopsis
1113a	1	geissospermum
1113a	1	trattinnickia
1113a	1	pausandra
1113a	1	drypetes
1113a	1	talisia
1113a	1	calyptranthes
1113a	1	duroia
1113a	1	onychopetalum
1113a	1	euterpe
1113a	1	rhodostemonodaphne
1113a	1	dimorphandra
1113a	1	ouratea
1113a	1	quiina
1113C	92	pouteria
1113C	79	eschweilera
1113C	61	protium
1113C	55	licania
1113C	36	manilkara
1113C	25	lecythis
1113C	18	micropholis
1113C	15	ecclinusa
1113C	15	eperua
1113C	13	mabea
1113C	13	couepia
1113C	13	ocotea
1113C	13	swartzia
1113C	11	licaria
1113C	10	scleronema
1113C	10	mezilaurus
1113C	10	casearia
1113C	10	paramachaerium
1113C	9	virola
1113C	9	pseudolmedia
1113C	9	ayenia
1113C	8	brosimum
1113C	8	oenocarpus
1113C	8	zygia
1113C	8	hevea
1113C	8	inga
1113C	8	buchenavia
1113C	8	cariniana
1113C	7	erisma
1113C	7	duguetia
1113C	7	monopteryx
1113C	6	minquartia
1113C	6	macrolobium
1113C	6	sloanea
1113C	5	dipteryx
1113C	5	chrysobalanus
1113C	5	xylopia
1113C	5	caraipa
1113C	5	aniba
1113C	5	aspidosperma
1113C	5	peltogyne
1113C	5	sterculia
1113C	5	sextonia
1113C	5	pogonophora
1113C	4	duckeodendron
1113C	4	sclerolobium
1113C	4	bocoa
1113C	4	endlicheria
1113C	4	tetragastris
1113C	4	guarea
1113C	4	theobroma
1113C	4	pseudopiptadenia
1113C	4	rinorea
1113C	3	iryanthera
1113C	3	pradosia
1113C	3	eugenia
1113C	3	qualea
1113C	3	unonopsis
1113C	3	fusaea
1113C	3	vantanea
1113C	3	naucleopsis
1113C	3	corythophora
1113C	3	sacoglottis
1113C	2	laetia
1113C	2	anacardium
1113C	2	symphonia
1113C	2	platymiscium
1113C	2	ormosia
1113C	2	bocageopsis
1113C	2	cynometra
1113C	2	myrcia
1113C	2	trichilia
1113C	2	helianthostylis
1113C	2	guatteria
1113C	2	securidaca
1113C	2	tetrameranthus
1113C	2	conceveiba
1113C	2	parkia
1113C	1	aiouea
1113C	1	abarema
1113C	1	ampelocera
1113C	1	eriotheca
1113C	1	tapura
1113C	1	tovomita
1113C	1	cheiloclinium
1113C	1	zanthoxylum
1113C	1	bombacopsis
1113C	1	andira
1113C	1	neea
1113C	1	maximiliana
1113C	1	geissospermum
1113C	1	stryphnodendron
1113C	1	byrsonima
1113C	1	drypetes
1113C	1	maquira
1113C	1	trattinnickia
1113C	1	cecropia
1113C	1	duroia
1113C	1	ouratea
1113C	1	pausandra
1113C	1	pourouma
1113C	1	rhodostemonodaphne
1113C	1	mouriri
1113C	1	onychopetalum
1113C	1	quiina
1113C	1	talisia
1113C	1	dimorphandra
1113C	1	paypayrola
1113C	1	tabernaemontana
1113C	1	euterpe
12011a	158	eschweilera
12011a	85	pouteria
12011a	85	protium
12011a	45	micropholis
12011a	45	licania
12011a	29	brosimum
12011a	20	chrysobalanus
12011a	20	pourouma
12011a	20	swartzia
12011a	15	ocotea
12011a	15	sclerolobium
12011a	13	couepia
12011a	12	anacardium
12011a	9	theobroma
12011a	9	qualea
12011a	9	minquartia
12011a	8	scleronema
12011a	8	virola
12011a	8	lecythis
12011a	8	mezilaurus
12011a	8	vantanea
12011a	8	iryanthera
12011a	7	abarema
12011a	7	guarea
12011a	7	ecclinusa
12011a	7	heisteria
12011a	7	tetragastris
12011a	6	hymenaea
12011a	6	oenocarpus
12011a	6	caryocar
12011a	6	tapura
12011a	6	pseudolmedia
12011a	6	helicostylis
12011a	6	inga
12011a	5	aniba
12011a	5	naucleopsis
12011a	5	eperua
12011a	5	buchenavia
12011a	5	duguetia
12011a	5	licaria
12011a	4	osteophloeum
12011a	4	trymatococcus
12011a	4	clarisia
12011a	4	tachigali
12011a	4	ferdinandusa
12011a	4	bocageopsis
12011a	4	trichilia
12011a	4	helianthostylis
12011a	4	guatteria
12011a	4	casearia
12011a	4	aspidosperma
12011a	3	manilkara
12011a	3	astronium
12011a	3	quiina
12011a	3	goupia
12011a	3	mouriri
12011a	3	xylopia
12011a	3	byrsonima
12011a	3	bocoa
12011a	3	rhodostemonodaphne
12011a	3	eriotheca
12011a	3	sterculia
12011a	3	macrolobium
12011a	2	trattinnickia
12011a	2	couma
12011a	2	diospyros
12011a	2	couratari
12011a	2	conceveiba
12011a	2	cariniana
12011a	2	lacistema
12011a	2	sacoglottis
12011a	2	stryphnodendron
12011a	2	pera
12011a	2	coussapoa
12011a	2	geissospermum
12011a	2	zygia
12011a	2	andira
12011a	1	unonopsis
12011a	1	matayba
12011a	1	croton
12011a	1	blepharocalyx
12011a	1	parkia
12011a	1	hebepetalum
12011a	1	sterigmapetalum
12011a	1	tovomita
12011a	1	peltogyne
12011a	1	sloanea
12011a	1	zanthoxylum
12011a	1	ouratea
12011a	1	jacaranda
12011a	1	pisonia
12011a	1	lorostemon
12011a	1	erythroxylum
12011a	1	siparuna
12011a	1	miconia
12011a	1	neea
12011a	1	duroia
12011a	1	spathelia
12011a	1	hirtela
12011a	1	leonia
12011a	1	simaba
12011a	1	rinorea
12011a	1	sorocea
12011a	1	alchorneopsis
12011D	170	eschweilera
12011D	85	pouteria
12011D	78	protium
12011D	40	licania
12011D	32	sclerolobium
12011D	27	micropholis
12011D	24	swartzia
12011D	21	brosimum
12011D	17	pourouma
12011D	17	chrysobalanus
12011D	14	couepia
12011D	11	minquartia
12011D	11	anacardium
12011D	10	lecythis
12011D	10	vantanea
12011D	9	inga
12011D	8	scleronema
12011D	8	ocotea
12011D	8	mezilaurus
12011D	8	ecclinusa
12011D	7	buchenavia
12011D	7	abarema
12011D	7	tetragastris
12011D	7	theobroma
12011D	6	aniba
12011D	6	helicostylis
12011D	6	virola
12011D	6	iryanthera
12011D	6	tapura
12011D	6	pseudolmedia
12011D	6	licaria
12011D	5	miconia
12011D	5	heisteria
12011D	5	naucleopsis
12011D	5	clarisia
12011D	5	casearia
12011D	5	bocageopsis
12011D	4	goupia
12011D	4	guarea
12011D	4	trymatococcus
12011D	4	oenocarpus
12011D	4	tachigali
12011D	4	rhodostemonodaphne
12011D	4	helianthostylis
12011D	4	aspidosperma
12011D	4	qualea
12011D	3	parkia
12011D	3	duguetia
12011D	3	xylopia
12011D	3	mouriri
12011D	3	guatteria
12011D	3	astronium
12011D	3	eperua
12011D	3	caryocar
12011D	3	hymenaea
12011D	3	sterculia
12011D	3	bocoa
12011D	3	macrolobium
12011D	3	trattinnickia
12011D	2	couma
12011D	2	couratari
12011D	2	conceveiba
12011D	2	peltogyne
12011D	2	cariniana
12011D	2	byrsonima
12011D	2	eriotheca
12011D	2	ferdinandusa
12011D	2	croton
12011D	2	pera
12011D	2	coussapoa
12011D	2	andira
12011D	2	unonopsis
12011D	2	osteophloeum
12011D	2	geissospermum
12011D	2	matayba
12011D	1	blepharocalyx
12011D	1	hebepetalum
12011D	1	sterigmapetalum
12011D	1	alchorneopsis
12011D	1	tovomita
12011D	1	ouratea
12011D	1	sloanea
12011D	1	lorostemon
12011D	1	neea
12011D	1	diospyros
12011D	1	jacaranda
12011D	1	pisonia
12011D	1	erythroxylum
12011D	1	lacistema
12011D	1	leonia
12011D	1	trichilia
12011D	1	hirtela
12011D	1	duroia
12011D	1	sacoglottis
12011D	1	simaba
12011D	1	sorocea
12011D	1	spathelia
12011D	1	fusaea
12012a	146	eschweilera
12012a	81	protium
12012a	54	pouteria
12012a	34	licania
12012a	21	swartzia
12012a	20	chrysobalanus
12012a	18	micropholis
12012a	18	pourouma
12012a	17	ocotea
12012a	16	brosimum
12012a	15	minquartia
12012a	14	zygia
12012a	13	scleronema
12012a	13	couepia
12012a	12	virola
12012a	12	buchenavia
12012a	12	aspidosperma
12012a	11	sclerolobium
12012a	10	anacardium
12012a	9	duguetia
12012a	8	caryocar
12012a	8	croton
12012a	8	clarisia
12012a	8	lecythis
12012a	8	parkia
12012a	7	bocoa
12012a	7	tachigali
12012a	7	myrcia
12012a	7	elaeoluma
12012a	7	mabea
12012a	6	licaria
12012a	6	aniba
12012a	6	iryanthera
12012a	6	inga
12012a	6	trichilia
12012a	6	vantanea
12012a	5	oenocarpus
12012a	5	eugenia
12012a	5	pseudolmedia
12012a	5	pseudopiptadenia
12012a	5	heisteria
12012a	5	tetragastris
12012a	5	eperua
12012a	5	duckeodendron
12012a	5	helicostylis
12012a	5	sloanea
12012a	5	pogonophora
12012a	4	mouriri
12012a	4	corythophora
12012a	4	sacoglottis
12012a	4	geissospermum
12012a	4	casearia
12012a	4	mezilaurus
12012a	4	unonopsis
12012a	4	helianthostylis
12012a	4	hevea
12012a	4	xylopia
12012a	4	ecclinusa
12012a	3	manilkara
12012a	3	dimorphandra
12012a	3	hymenaea
12012a	3	sterculia
12012a	3	guarea
12012a	3	rinorea
12012a	3	miconia
12012a	3	theobroma
12012a	3	chaunochiton
12012a	3	onychopetalum
12012a	3	talisia
12012a	3	balizia
12012a	3	ouratea
12012a	2	aiouea
12012a	2	coussarea
12012a	2	jacaranda
12012a	2	sarcaulus
12012a	2	byrsonima
12012a	2	neea
12012a	2	conceveiba
12012a	2	duroia
12012a	2	astronium
12012a	2	andira
12012a	2	quiina
12012a	2	tabernaemontana
12012a	2	naucleopsis
12012a	2	fusaea
12012a	2	pterandra
12012a	2	tapirira
12012a	2	maytenus
12012a	2	symphonia
12012a	2	trymatococcus
12012a	1	ptychopetalum
12012a	1	couma
12012a	1	perebea
12012a	1	peltogyne
12012a	1	lueheopsis
12012a	1	blepharocalyx
12012a	1	psychotria
12012a	1	lacmellea
12012a	1	platymiscium
12012a	1	salacia
12012a	1	rhabdodendron
12012a	1	leonia
12012a	1	pera
12012a	1	ferdinandusa
12012a	1	macrolobium
12012a	1	tovomita
12012a	1	calyptranthes
12012a	1	drypetes
12012a	1	duckesia
12012a	1	vochysia
12012a	1	abarema
12012a	1	bocageopsis
12012a	1	amaioua
12012a	1	rhodostemonodaphne
12012a	1	guatteria
12012a	1	simaba
12012a	1	lacistema
12012a	1	paypayrola
12012a	1	goupia
12012a	1	siparuna
12012a	1	paramachaerium
12012D	156	eschweilera
12012D	64	protium
12012D	48	pouteria
12012D	33	licania
12012D	29	swartzia
12012D	25	pourouma
12012D	23	micropholis
12012D	22	sclerolobium
12012D	21	chrysobalanus
12012D	19	ocotea
12012D	16	scleronema
12012D	15	minquartia
12012D	15	brosimum
12012D	15	zygia
12012D	14	buchenavia
12012D	14	couepia
12012D	12	parkia
12012D	12	aspidosperma
12012D	11	virola
12012D	9	caryocar
12012D	9	inga
12012D	9	duguetia
12012D	9	clarisia
12012D	8	mabea
12012D	8	croton
12012D	7	tachigali
12012D	7	licaria
12012D	7	bocoa
12012D	7	vantanea
12012D	7	duckeodendron
12012D	6	elaeoluma
12012D	6	eperua
12012D	6	miconia
12012D	6	sloanea
12012D	6	aniba
12012D	6	eugenia
12012D	5	sacoglottis
12012D	5	iryanthera
12012D	5	helicostylis
12012D	5	pogonophora
12012D	5	corythophora
12012D	4	geissospermum
12012D	4	hymenaea
12012D	4	oenocarpus
12012D	4	heisteria
12012D	4	mezilaurus
12012D	4	unonopsis
12012D	4	sterculia
12012D	4	helianthostylis
12012D	4	hevea
12012D	4	pseudopiptadenia
12012D	4	tetragastris
12012D	4	manilkara
12012D	3	pseudolmedia
12012D	3	casearia
12012D	3	guatteria
12012D	3	guarea
12012D	3	astronium
12012D	3	talisia
12012D	3	onychopetalum
12012D	3	ouratea
12012D	3	jacaranda
12012D	3	balizia
12012D	3	tapirira
12012D	2	rinorea
12012D	2	aiouea
12012D	2	sarcaulus
12012D	2	myrcia
12012D	2	byrsonima
12012D	2	conceveiba
12012D	2	neea
12012D	2	andira
12012D	2	ecclinusa
12012D	2	quiina
12012D	2	duroia
12012D	2	trichilia
12012D	2	maytenus
12012D	2	lueheopsis
12012D	2	paypayrola
12012D	2	pterandra
12012D	2	theobroma
12012D	2	symphonia
12012D	2	peltogyne
12012D	2	couma
12012D	2	lecythis
12012D	1	ptychopetalum
12012D	1	trymatococcus
12012D	1	perebea
12012D	1	psychotria
12012D	1	lacmellea
12012D	1	pera
12012D	1	salacia
12012D	1	platymiscium
12012D	1	rhabdodendron
12012D	1	macrolobium
12012D	1	bocageopsis
12012D	1	xylopia
12012D	1	vochysia
12012D	1	mouriri
12012D	1	ferdinandusa
12012D	1	tovomita
12012D	1	coussarea
12012D	1	paramachaerium
12012D	1	abarema
12012D	1	simaba
12012D	1	amaioua
12012D	1	rhodostemonodaphne
12012D	1	dialium
12012D	1	goupia
12012D	1	naucleopsis
12012D	1	fusaea
12012D	1	siparuna
12012D	1	kutchubaea
12012D	1	sextonia
12012D	1	osteophloeum
12012D	1	anacardium
12012D	1	faramea
12012D	1	lacistema
12012D	1	chomelia
12012D	1	diospyros
12013a	99	eschweilera
12013a	57	protium
12013a	44	pouteria
12013a	43	pourouma
12013a	29	oenocarpus
12013a	27	mabea
12013a	19	chrysobalanus
12013a	19	scleronema
12013a	18	iryanthera
12013a	18	licania
12013a	16	ocotea
12013a	16	carapa
12013a	16	micropholis
12013a	15	inga
12013a	14	minquartia
12013a	14	virola
12013a	13	brosimum
12013a	12	aspidosperma
12013a	11	sloanea
12013a	11	hevea
12013a	9	macrolobium
12013a	8	enterolobium
12013a	8	dussia
12013a	8	zygia
12013a	8	tetragastris
12013a	8	croton
12013a	7	lecythis
12013a	7	miconia
12013a	6	aniba
12013a	6	guarea
12013a	6	bocoa
12013a	6	theobroma
12013a	6	naucleopsis
12013a	6	euterpe
12013a	6	mezilaurus
12013a	6	couepia
12013a	6	tapirira
12013a	6	rinorea
12013a	5	eperua
12013a	5	sacoglottis
12013a	5	duguetia
12013a	5	vismia
12013a	5	buchenavia
12013a	5	conceveiba
12013a	5	pseudolmedia
12013a	5	goupia
12013a	5	swartzia
12013a	4	bocageopsis
12013a	4	parkia
12013a	4	licaria
12013a	4	emmotum
12013a	4	cariniana
12013a	3	apeiba
12013a	3	helicostylis
12013a	3	sterculia
12013a	3	abarema
12013a	3	casearia
12013a	3	myrcia
12013a	3	cecropia
12013a	3	ambelania
12013a	3	erisma
12013a	3	endopleura
12013a	2	dipteryx
12013a	2	manilkara
12013a	2	lacunaria
12013a	2	stryphnodendron
12013a	2	sclerolobium
12013a	2	trattinnickia
12013a	2	paypayrola
12013a	2	trichilia
12013a	2	calyptranthes
12013a	2	trymatococcus
12013a	2	parinari
12013a	2	pogonophora
12013a	2	ouratea
12013a	2	hirtela
12013a	2	tachigali
12013a	2	diospyros
12013a	2	himatanthus
12013a	2	couratari
12013a	2	qualea
12013a	1	couma
12013a	1	caryocar
12013a	1	zanthoxylum
12013a	1	corythophora
12013a	1	drypetes
12013a	1	byrsonima
12013a	1	erythroxylum
12013a	1	cupania
12013a	1	lueheopsis
12013a	1	matisia
12013a	1	eriotheca
12013a	1	mouriri
12013a	1	simarouba
12013a	1	neea
12013a	1	duroia
12013a	1	dacryodes
12013a	1	paramachaerium
12013a	1	fusaea
12013a	1	quiina
12013a	1	sarcaulus
12013a	1	unonopsis
12013a	1	eugenia
12013a	1	heisteria
12013a	1	alchornea
12013a	1	ferdinandusa
12013a	1	andira
12013a	1	vochysia
12013a	1	chimarrhis
12013a	1	simaba
12013D	98	eschweilera
12013D	40	protium
12013D	38	pourouma
12013D	31	pouteria
12013D	26	scleronema
12013D	23	mabea
12013D	21	inga
12013D	20	micropholis
12013D	17	chrysobalanus
12013D	17	licania
12013D	15	oenocarpus
12013D	15	ocotea
12013D	14	minquartia
12013D	14	iryanthera
12013D	12	carapa
12013D	12	brosimum
12013D	12	aspidosperma
12013D	12	miconia
12013D	12	virola
12013D	11	enterolobium
12013D	10	hevea
12013D	9	sloanea
12013D	8	tapirira
12013D	8	croton
12013D	7	zygia
12013D	7	tetragastris
12013D	7	sacoglottis
12013D	6	erisma
12013D	6	macrolobium
12013D	6	couepia
12013D	6	lecythis
12013D	6	eperua
12013D	6	mezilaurus
12013D	6	guarea
12013D	5	conceveiba
12013D	5	goupia
12013D	5	naucleopsis
12013D	5	swartzia
12013D	5	pseudolmedia
12013D	5	bocoa
12013D	5	apeiba
12013D	5	theobroma
12013D	5	buchenavia
12013D	5	rinorea
12013D	5	duguetia
12013D	4	licaria
12013D	4	cariniana
12013D	4	parkia
12013D	4	sterculia
12013D	4	abarema
12013D	4	caryocar
12013D	3	tachigali
12013D	3	pogonophora
12013D	3	bocageopsis
12013D	3	aniba
12013D	3	euterpe
12013D	3	couratari
12013D	3	dipteryx
12013D	3	helicostylis
12013D	3	manilkara
12013D	3	trattinnickia
12013D	2	casearia
12013D	2	myrcia
12013D	2	parinari
12013D	2	calyptranthes
12013D	2	diospyros
12013D	2	hirtela
12013D	2	qualea
12013D	2	ambelania
12013D	2	trymatococcus
12013D	2	lacistema
12013D	2	guatteria
12013D	2	couma
12013D	2	himatanthus
12013D	2	zanthoxylum
12013D	1	corythophora
12013D	1	simarouba
12013D	1	byrsonima
12013D	1	cecropia
12013D	1	erythroxylum
12013D	1	dussia
12013D	1	drypetes
12013D	1	eriotheca
12013D	1	cupania
12013D	1	mouriri
12013D	1	paramachaerium
12013D	1	lueheopsis
12013D	1	matisia
12013D	1	trichilia
12013D	1	paypayrola
12013D	1	dacryodes
12013D	1	quiina
12013D	1	andira
12013D	1	lacunaria
12013D	1	sarcaulus
12013D	1	heisteria
12013D	1	chimarrhis
12013D	1	cordia
12013D	1	alchornea
12013D	1	ferdinandusa
12013D	1	amaioua
12013D	1	ecclinusa
12013D	1	endlicheria
12013D	1	simaba
12023a	104	eschweilera
12023a	84	protium
12023a	54	pouteria
12023a	32	ocotea
12023a	25	duckeodendron
12023a	22	micropholis
12023a	20	geissospermum
12023a	20	scleronema
12023a	18	virola
12023a	17	inga
12023a	17	pourouma
12023a	17	qualea
12023a	16	manilkara
12023a	15	rinorea
12023a	15	ecclinusa
12023a	13	elaeoluma
12023a	13	lecythis
[truncated: 7,192 more rows]
