# Supplementary material for: Phylogenetic Impoverishment of Amazonian Tree Communities in an Experimentally Fragmented Forest Landscape
Source: PLoS One. 2014 Nov 19;9(11):e113109. doi: 10.1371/journal.pone.0113109 (PMC4237388; doi:10.1371/journal.pone.0113109)
Supplement: Table S2 — Increasing and decreasing tree genera at the study landscape in Central Amazonia, Brazil. (XLSX) [file pone.0113109.s002.xlsx]

## Sheet: Plan1
Genus	Status
aspidosperma	DecreasingCF
brosimum	DecreasingCF
croton	DecreasingCF
iryanthera	DecreasingCF
oenocarpus	DecreasingCF
unonopsis	DecreasingCF
heisteria	DecreasingCF Decreasing EDGE
hirtela	DecreasingCF Decreasing EDGE
licania	DecreasingCF Decreasing EDGE
naucleopsis	DecreasingCF Decreasing EDGE
quiina	DecreasingCF Decreasing EDGE
tetragastris	DecreasingCF Decreasing EDGE
virola	DecreasingCF Decreasing EDGE
amphirrhox	DecreasingEDGE
chimarrhis	DecreasingEDGE
couepia	DecreasingEDGE
diospyros	DecreasingEDGE
duguetia	DecreasingEDGE
eugenia	DecreasingEDGE
goupia	DecreasingEDGE
helianthostylis	DecreasingEDGE
marlierea	DecreasingEDGE
micropholis	DecreasingEDGE
ouratea	DecreasingEDGE
paramachaerium	DecreasingEDGE
pouteria	DecreasingEDGE
protium	DecreasingEDGE
pseudolmedia	DecreasingEDGE
rinorea	DecreasingEDGE
sacoglottis	DecreasingEDGE
tovomita	DecreasingEDGE
couma	IncreasingCF
dipteryx	IncreasingCF
ecclinusa	IncreasingCF
eschweilera	IncreasingCF
licaria	IncreasingCF
maquira	IncreasingCF
parkia	IncreasingCF
peltogyne	IncreasingCF
sarcaulus	IncreasingCF
sclerolobium	IncreasingCF
sterculia	IncreasingCF
trattinnickia	IncreasingCF
corythophora	IncreasingCF DecreasingEDGE
bellucia	IncreasingEDGE
cecropia	IncreasingEDGE
diploon	IncreasingEDGE
diplotropis	IncreasingEDGE
geissospermum	IncreasingEDGE
glycidendron	IncreasingEDGE
hymenaea	IncreasingEDGE
inga	IncreasingEDGE
mabea	IncreasingEDGE
miconia	IncreasingEDGE
monopteryx	IncreasingEDGE
pourouma	IncreasingEDGE
tabebuia	IncreasingEDGE
tapirira	IncreasingEDGE
vismia	IncreasingEDGE
