# Supplementary material for: Phylogenetic Impoverishment of Amazonian Tree Communities in an Experimentally Fragmented Forest Landscape
Source: PLoS One. 2014 Nov 19;9(11):e113109. doi: 10.1371/journal.pone.0113109 (PMC4237388; doi:10.1371/journal.pone.0113109)
Supplement: Appendix S1 — Regional phylogeny of the study landscape in Central Amazonia, Brazil. (TXT) [file pone.0113109.s003.txt]

((((((((((((((((((((abarema:12.833333,(calliandra:6.416667,inga:6.416667,zygia:6.416667)inga_alliance:6.416667):6.416667,enterolobium:19.250000)ingeae:6.416666,parkia:25.666666,(pseudopiptadenia:12.833333,stryphnodendron:12.833333)piptadenia_group:12.833333):6.416666,dinizia:32.083332):6.416668,dimorphandra:38.500000)mimosoids:6.416668,tachigali:44.916668):6.416664,cassia:51.333332):6.416668,(((((andira:9.625000,hymenolobium:9.625000):9.625000,(paramachaerium:9.625000,platymiscium:9.625000):9.625000):9.625000,(bowdichia:14.437500,diplotropis:14.437500,ormosia:14.437500)ormosieae:14.437500):9.625000,(dipteryx:25.666666,(dussia:12.833333,monopteryx:12.833333):12.833333):12.833334):9.625000,(bocoa:24.062500,swartzia:24.062500):24.062500):9.625000):6.416664,dialium:64.166664):6.416672,(cynometra:47.055557,(hymenaea:23.527779,peltogyne:23.527779):23.527779):23.527779):6.416667,balizia:77.000000,batesia:77.000000,dicorynia:77.000000,eperua:77.000000,macrolobium:77.000000,sclerolobium:77.000000,vouacapoua:77.000000)fabaceae:17.277779,securidaca:94.277779):17.277779,(((ampelocera:85.000000,((((batocarpus:15.666667,clarisia:15.666667):15.666667,sorocea:31.333334):15.666667,((brosimum:26.857141,(helianthostylis:13.428571,trymatococcus:13.428571):13.428571):13.428572,(ficus:33.571430,((((helicostylis:6.714286,perebea:6.714286):6.714286,maquira:13.428572):6.714285,pseudolmedia:20.142857):6.714287,naucleopsis:26.857143):6.714287):6.714283):6.714286)moraceae:19.000000,(cecropia:46.000000,coussapoa:46.000000,pourouma:46.000000)urticaceae:20.000000):19.000000):19.000000,prunus:104.000000)rosales:3.777779,anisophyllea:107.777779):3.777779):3.777779,((((alchornea:48.500000,alchorneopsis:48.500000,aparisthmium:48.500000,conceveiba:48.500000,croton:48.500000,glycidendron:48.500000,hevea:48.500000,mabea:48.500000,maprounea:48.500000,micrandra:48.500000,micrandropsis:48.500000,pausandra:48.500000,pera:48.500000,pogonophora:48.500000,sandwithia:48.500000,sapium:48.500000)euphorbiaceae:48.500000,(((amphirrhox:42.000000,leonia:42.000000,paypayrola:42.000000,rinorea:42.000000)violaceae:42.000000,((casearia:71.000000,laetia:71.000000,ryania:71.000000)salicaceae:6.500000,lacistema:77.500000):6.500000,goupia:84.000000):6.500000,carpotroche:90.500000):6.500000,(byrsonima:67.000000,pterandra:67.000000)malpighiaceae:30.000000,(calophyllum:48.500000,caraipa:48.500000,dystovomita:48.500000,lorostemon:48.500000,moronobea:48.500000,rheedia:48.500000,symphonia:48.500000,tovomita:48.500000,vismia:48.500000)clusiaceae:48.500000,caryocar:97.000000,((cassipourea:79.000000,sterigmapetalum:79.000000)rhizophoraceae:9.000000,erythroxylum:88.000000):9.000000,((chrysobalanus:26.000000,couepia:26.000000,hirtela:26.000000,licania:26.000000,parinari:26.000000)chrysobalanaceae:35.500000,tapura:61.500000):35.500000,drypetes:97.000000,(duckesia:48.500000,endopleura:48.500000,sacoglottis:48.500000,vantanea:48.500000)humiriaceae:48.500000,(elvasia:50.000000,lacunaria:50.000000,ouratea:50.000000,quiina:50.000000,touroulia:50.000000)ochnaceae:47.000000,(hebepetalum:82.000000,roucheria:82.000000)linaceae:15.000000,phyllanthus:97.000000)malpighiales:6.000000,(connarus:51.500000,sloanea:51.500000):51.500000):6.000000,(cheiloclinium:71.000000,maytenus:71.000000,salacia:71.000000)celastraceae:38.000000)celastrales_to_malpighiales:6.333336):6.333328,(((((allophyllus:53.000000,cupania:53.000000,matayba:53.000000,porocystis:53.000000,talisia:53.000000,toulicia:53.000000)sapindaceae:19.333328,((carapa:48.000000,(guarea:24.000000,trichilia:24.000000):24.000000)meliaceae:13.666664,(hortia:51.000000,spathelia:51.000000,zanthoxylum:51.000000)rutaceae:10.666664,(simaba:30.833332,simarouba:30.833332)simaroubaceae:30.833332):10.666664):19.333336,((anacardium:73.000000,astronium:73.000000,tapirira:73.000000,thyrsodium:73.000000)anacardiaceae:9.333328,(crepidospermum:73.000000,dacryodes:73.000000,protium:73.000000,tetragastris:73.000000,trattinnickia:73.000000)burseraceae:9.333328):9.333336):9.333336,(apeiba:44.000000,ayenia:44.000000,catostemma:44.000000,eriotheca:44.000000,lueheopsis:44.000000,matisia:44.000000,scleronema:44.000000,sterculia:44.000000,theobroma:44.000000)malvaceae:57.000000):9.333328,(((bellucia:39.599998,loreya:39.599998,miconia:39.599998,mouriri:39.599998)melastomataceae:39.599998,((blepharocalyx:39.599998,calycolpus:39.599998,(calyptranthes:19.799999,eugenia:19.799999):19.799999,marlierea:39.599998,myrcia:39.599998,myrciaria:39.599998)myrtaceae:19.800003,(erisma:29.700001,qualea:29.700001,vochysia:29.700001)vochysiaceae:29.700001):19.799995):19.799999,buchenavia:99.000000)myrtales:11.333328)malvids:11.333336):6.333336,((agonandra:115.000000,(cathedra:57.500000,chaunochiton:57.500000,dulacia:57.500000,heisteria:57.500000,minquartia:57.500000,ptychopetalum:57.500000)olacaceae:57.500000)santalales:9.000000,(((((((alibertia:69.000000,amaioua:69.000000,borojoa:69.000000,(((capirona:20.700001,warszewiczia:20.700001):20.700001,((duroia:13.800000,ixora:13.800000):13.800000,retiniphyllum:27.600000):13.800001)ixoroideae:13.799999,(chomelia:27.600000,isertia:27.600000,ladenbergia:27.600000)cinchonoideae:27.600000):13.800000,chimarrhis:69.000000,((coussarea:23.000000,faramea:23.000000):23.000000,(palicourea:23.000000,psychotria:23.000000):23.000000):23.000000,ferdinandusa:69.000000,kutchubaea:69.000000,stachyarrhena:69.000000,tocoyena:69.000000)rubiaceae:9.000000,(ambelania:33.000000,aspidosperma:33.000000,couma:33.000000,geissospermum:33.000000,himatanthus:33.000000,lacmellea:33.000000,malouetia:33.000000,rauvolfia:33.000000,tabernaemontana:33.000000)apocynaceae:45.000000)gentianales:17.500000,cordia:95.500000,(duckeodendron:74.333336,((jacaranda:32.000000,tabebuia:32.000000)bignoniaceae:21.166668,vitex:53.166668):21.166668):21.166664):17.500000,(emmotum:65.000000,poraqueiba:65.000000)icacinaceae:48.000000)lamiids:1.500000,(dendropanax:109.000000,ilex:109.000000)campanulids:5.500000):1.500000,((cariniana:65.000000,corythophora:65.000000,couratari:65.000000,eschweilera:65.000000,gustavia:65.000000,lecythis:65.000000)lecythidaceae:25.500000,((chromolucuma:30.166666,diploon:30.166666,ecclinusa:30.166666,elaeoluma:30.166666,manilkara:30.166666,micropholis:30.166666,pouteria:30.166666,pradosia:30.166666,sarcaulus:30.166666)sapotaceae:30.166666,diospyros:60.333332):30.166668):25.500000)ericales_to_asterales:4.000000,((neea:32.000000,pisonia:32.000000)nyctaginaceae:44.000000,rhabdodendron:76.000000):44.000000):4.000000):4.000000):4.000000,(euplassa:66.000000,roupala:66.000000):66.000000,meliosma:132.000000)sabiales_to_asterales:4.000000,(astrocaryum:36.000000,euterpe:36.000000,maximiliana:36.000000,oenocarpus:36.000000)arecaceae:100.000000)poales_to_asterales:4.000000,(((aiouea:34.000000,aniba:34.000000,dicypellium:34.000000,endlicheria:34.000000,kubitzkia:34.000000,licaria:34.000000,mezilaurus:34.000000,ocotea:34.000000,rhodostemonodaphne:34.000000,sextonia:34.000000,williamodendron:34.000000)lauraceae:51.250000,siparuna:85.250000):51.250000,((anaxagorea:26.000000,annona:26.000000,bocageopsis:26.000000,bombacopsis:26.000000,diclinanona:26.000000,duguetia:26.000000,ephedranthus:26.000000,fusaea:26.000000,guatteria:26.000000,onychopetalum:26.000000,pseudoxandra:26.000000,roliinia:26.000000,tetrameranthus:26.000000,unonopsis:26.000000,xylopia:26.000000)annonaceae:107.000000,(iryanthera:23.000000,osteophloeum:23.000000,virola:23.000000)myristicaceae:110.000000)magnoliales:3.500000):3.500000)magnoliales_to_asterales:260.000000)euphyllophyte:1.000000;
